# Supplementary material for: A model for drug transport across two membranes of Gram-negative bacteria by an MFS tripartite assembly
Source: Nat Commun. 2026 Mar 16;17:4039. doi: 10.1038/s41467-026-70500-5 (PMC13139468; doi:10.1038/s41467-026-70500-5)
Supplement: Supplementary file 4 — Source data [file 41467_2026_70500_MOESM4_ESM.zip]

Archive with 3 entries (3 files):
- Source Data_v1.xlsx
- crop_western_4g.pptx
- crop_western_3e.pptx
